# Supplementary material for: Clinical characteristics and management outcomes of pediatric patients with Coats disease complicated with retinoschisis (retinal cyst)
Source: Front Med (Lausanne). 2025 Feb 5;12:1369479. doi: 10.3389/fmed.2025.1369479 (PMC11835842; doi:10.3389/fmed.2025.1369479)
Supplement: SUPPLEMENTARY TABLE S1 — Detailed follow-up results in the present study. [file Table_1.xlsx]

## Sheet: Supplementary Table 1
Supplementary Table 1
	Patient	1	2	3	4	5	6	7	8	9	10	11	12	13
	Sex	M	M	M	M	M	M	F	M	M	M	M	M	M
	Age (years)	12	1	7	8	5	3	6	3	7	5	6	6	3
	Stage	2B	2B	2B	3A	2B	2B	3A	2B	3A	2B	2B	2B	2B
	Follow-up（months）	24	23	33	21	22	23	26	27	25	14	18	20	11
First visit	VA	CF	not applicable	CF	CF	20/400	not applicable	20/200	not applicable	LP	20/200	HM	20/200	/
	IOP (mmHg)	12	13	10	11	14	15	12	14	10	18	14	11	17
	Location of retinal cyst	inferior-temporal *2	inferior-temporal	inferior-temporal *2	inferior-temporal *2	inferior-temporal	inferior-temporal	inferior-temporal	inferior-temporal	superior-temporal	inferior-temporal	inferior-temporal	inferior-temporal	inferior-temporal
	ERD	(-)	(-)	(-)	inferior&temporal quadrant	(-)	(-)	inferior quadrant	(-)	inferior quadrant	(-)	(-)	(-)	(-)
	Telangiectatic vessels	temporal superior & inferior quadrants	temporal & inferior quadrants	temporal quadrant	nasal & temporal quadrants	temporal quadrant	temporal superior & inferior quadrants	nasal & temporal quadrants	temporal quadrant	temporal & inferior quadrants	temporal quadrant	temporal & superior quadrants	temporal quadrant	temporal & superior quadrants
	Exudation	4 quadrants; macular involvement	4 quadrants; macular involvement	4 quadrants; macular involvement	4 quadrants; macular involvement	4 quadrants; macular involvement	4 quadrants; macular involvement	4 quadrants; macular involvement	4 quadrants; macular involvement	4 quadrants; macular involvement	4 quadrants; macular involvement	4 quadrants; macular involvement	4 quadrants; macular involvement	4 quadrants; macular involvement
	B-scan	cyst	cyst	cyst	cyst&RD	cyst	cyst	cyst&RD	cyst	cyst&RD	cyst	cyst	cyst	cyst
	OCT	retinoschisis	not applicable	retinoschisis	retinoschisis & RD	retinoschisis	retinoschisis	retinoschisis & RD	retinoschisis	retinoschisis & RD&ERM	retinoschisis	retinoschisis&ERM	retinoschisis	retinoschisis
	FA	abnomal vessels & nonperfusion areas over cyst	abnomal vessels & nonperfusion areas over cyst	abnomal vessels & nonperfusion areas over cyst	abnomal vessels & nonperfusion areas over cyst	abnomal vessels & nonperfusion areas over cyst	abnomal vessels & nonperfusion areas over cyst	abnomal vessels & nonperfusion areas over cyst	abnomal vessels & nonperfusion areas over cyst	abnomal vessels & nonperfusion areas over cyst	abnomal vessels & nonperfusion areas over cyst	abnomal vessels & nonperfusion areas over cyst	abnomal vessels & nonperfusion areas over cyst	abnomal vessels & nonperfusion areas over cyst
	Treatment	EL+XD+IVR	EL+XD+IVR	EL+XD+IVR	EL+XD+IVR	EL+XD+IVR	EL+XD+IVR	EL+XD+IVR	EL+XD+IVR	PPV+EL+XD+IVR	EL+XD+IVR	PPV+EL+XD+IVR	EL+XD+IVR	EL+XD+IVR
Post-operation （1 week）	VA	CF	not applicable	CF	CF	20/400	not applicable	20/400	not applicable	LP	20/400	HM	20/400	not applicable
	IOP (mmHg)	20	19	18	20	9	11	14	13	9	15	21	22	19
	Telangiectatic vessels	laser spots	laser spots	laser spots	laser spots	laser spots	laser spots	laser spots	laser spots	not applicable	laser spots	not applicable	laser spots	laser spots
	Exudation	no change	no change	no change	no change	no change	no change	no change	no change	not applicable	no change	not applicable	no change	no change
	Other fundus	unremarkable	unremarkable	unremarkable	unremarkable	localized subretinal hemorrhage	unremarkable	unremarkable	unremarkable	gas tamponade	unremarkable	gas tamponade	unremarkable	unremarkable
	B-scan	cyst (-)	cyst (-)	cyst improved	cyst improved; RD	cyst improved; subretinal hemorrhage	cyst improved	cyst (-);RD	cyst(-)	not applicable	cyst improved	not applicable	cyst(-)	cyst(-)
	OCT	retinoschisis (-)	not applicable	retinoschisis improved	retinoschisis improved	retinoschisis improved	retinoschisis improved	retinoschisis (-)	retinoschisis (-)	not applicable	retinoschisis improved	not applicable	retinoschisis (-)	retinoschisis (-)
	Treatment	not performed	not performed	not performed	not performed	not performed	not performed	not performed	not performed	not performed	not performed	not performed	not performed	not performed
Post-operation （1 month）	VA	CF	not applicable	CF	CF	20/400	not applicable	20/200	not applicable	LP	20/200	HM	20/200	not applicable
	IOP (mmHg)	11	10	15	12	14	14	17	13	14	12	11	14	15
	Telangiectatic vessels	not complete regression	not complete regression	complete regression	not complete regression	not complete regression	not complete regression	not complete regression	not complete regression	complete regression	not complete regression	not complete regression	not complete regression	not complete regression
	Exudation	improved	improved	improved	improved	improved	improved	improved	improved	improved	improved	improved	improved	improved
	Other fundus	no change	no change	no change	no change	subretinal hemorrhage resolved	no change	no change	no change	no change	no change	no change	no change	no change
	B-scan	no change	no change	cyst (-)	cyst (-); RD improved	cyst (-)	cyst (-)	RD improved	no change	cyst (-); RD (-)	cyst (-)	cyst (-)	no change	no change
	OCT	no change	not applicable	retinoschisis (-)	retinoschisis (-)	retinoschisis (-)	retinoschisis (-)	no change	no change	retinoschisis (-)	no change	retinoschisis (-)	no change	no change
	FA	not performed	not performed	not performed	not performed	not performed	not performed	not performed	not performed	not performed	not performed	not performed	not performed	not performed
	Treatment	re-laser	re-laser	not performed	re-laser	re-laser	re-laser	re-laser	re-laser	not performed	re-laser	re-laser	re-laser	re-laser
Post-operation （3 months）	VA	CF	not applicable	CF	CF	20/400	not applicable	20/200	not applicable	LP	20/200	HM	20/200	not applicable
	IOP (mmHg)	16	14	13	12	12	13	16	14	13	12	14	10	20
	Telangiectatic vessels	complete regression	complete regression	complete regression	not complete regression	not complete regression	not complete regression	not complete regression	complete regression	complete regression	complete regression	complete regression	not complete regression	not complete regression
	Exudation	improved	improved	improved	improved	improved	improved	improved	improved	improved	improved	improved	improved	improved
	Other fundus	no change	no change	no change	no change	no change	no change	no change	no change	no change	no change	no change	no change	no change
	B-scan	no change	no change	no change	RD improved	no change	no change	RD improved	no change	no change	no change	no change	no change	no change
	OCT	no change	not applicable	no change	no change	no change	no change	no change	no change	no change	no change	no change	no change	no change
	FA	not performed	not performed	not performed	not performed	not performed	not performed	not performed	not performed	not performed	not performed	not performed	not performed	not performed
	Treatment	not performed	not performed	not performed	re-laser	re-laser	re-laser	re-laser	not performed	not performed	not performed	not performed	re-laser	re-laser
Post-operation （6 months）	VA	CF	not applicable	20/600	CF	20/400	not applicable	20/200	not applicable	HM	20/200	CF	20/200	CF
	IOP (mmHg)	15	17	14	15	11	14	12	12	16	18	13	12	11
	Telangiectatic vessels	complete regression	complete regression	recurrent	complete regression	complete regression	complete regression	complete regression	complete regression	recurrent	complete regression	complete regression	complete regression	not complete regression
	Exudation	improved	improved	improved	improved	improved	improved	improved	improved	improved	improved	improved	improved	improved
	Other fundus	subretinal fibrosis	no change	subretinal fibrosis	subretinal fibrosis	subretinal fibrosis	subretinal fibrosis	subretinal fibrosis	no change	no change	no change	subretinal fibrosis	subretinal fibrosis	subretinal fibrosis
	B-scan	no change	no change	no change	RD (-)	no change	no change	RD improved	no change	no change	no change	no change	no change	no change
	OCT	subretinal nodules	not applicable	subretinal nodules	no change	subretinal nodules	subretinal nodules	subretinal nodules	no change	no change	no change	subretinal nodules	subretinal nodules	subretinal nodules
	FA	not performed	not performed	recurrent abnormal vessles	not performed	not performed	not performed	not performed	not performed	recurrent abnormal vessles	not performed	not performed	not performed	not performed
	Treatment	not performed	not performed	re-laser	not performed	not performed	not performed	not performed	not performed	re-laser	not performed	not performed	not performed	re-laser
Last visit	VA	20/400	not applicable	20/400	20/600	20/200	CF	20/200	not applicable	HM	20/150	CF	20/150	CF
	IOP (mmHg)	11	14	13	11	16	13	13	12	11	14	10	15	20
	Telangiectatic vessels	complete regression	complete regression	complete regression	complete regression	complete regression	complete regression	complete regression	complete regression	complete regression	complete regression	complete regression	complete regression	complete regression
	Exudation	complete absorbtion	complete absorbtion	complete absorbtion	complete absorbtion	complete absorbtion	complete absorbtion	complete absorbtion	complete absorbtion	complete absorbtion	complete absorbtion	complete absorbtion	complete absorbtion	complete absorbtion
	Other fundus	subretinal fibrosis	no change	subretinal fibrosis	subretinal fibrosis	subretinal fibrosis	subretinal fibrosis	subretinal fibrosis	no change	no change	no change	subretinal fibrosis	subretinal fibrosis	subretinal fibrosis
	B-scan	macular uplift	no change	macular uplift	no change	macular uplift	macular uplift	macular uplift	no change	no change	no change	macular uplift	macular uplift	macular uplift
	OCT	submacular nodules	not applicable	subretinal nodules	no change	subretinal nodules	subretinal nodules	subretinal nodules	no change	no change	no change	subretinal nodules	subretinal nodules	subretinal nodules
